# Supplementary material for: Effect of Preoperative Administration of Intravenous Ferric Carboxymaltose in Patients with Iron Deficiency Anemia after Off-Pump Coronary Artery Bypass Grafting: A Randomized Controlled Trial
Source: J Clin Med. 2023 Feb 21;12(5):1737. doi: 10.3390/jcm12051737 (PMC10003059; doi:10.3390/jcm12051737)
Supplement: Supplementary file 1 [file jcm-12-01737-s001.zip]

Archive with 1 entries (1 files):
- jcm-2182674-supplementary.pdf
